# Supplementary material for: Field-Applicable Recombinase Polymerase Amplification Assay for Rapid Detection of Mycoplasma capricolum subsp. capripneumoniae
Source: J Clin Microbiol. 2015 Aug 18;53(9):2810–5. doi: 10.1128/JCM.00623-15 (PMC4540935; doi:10.1128/JCM.00623-15)
Supplement: Supplemental material [file JCM.00623-15_zjm999094439sd2.xlsx]

## Sheet: DATASET S1
DATASET S1 Results of the bioinformatics analysis to test the specificity of the RPA primers and probe against 14 bacterial genomes of ruminant pathogens The in silico specificity of the primers and probe, investigated using the pattern searching tool “fuzznuc” from the EMBOSS package against selected bacterial genomes.
Parameters were set to check for both the strand and the complementary strand on a circular molecule allowing one, five and ten mismatches (fuzznuc -complement -scircular -pmismatch 1, 5 or 10)
	Mccp	Mccp	Mcc	Mmm	Mmc	M.bovis	A.laidlawii	P.multocida	M.haemolytica	M.leachii	M.californicum	M.putrefaciens	M.bovigenitalium	M.arginini	M.alkalescens	M.canis
	ILRI181	F38	ATCC 27343	PG1	GM12	PG45	PG8A	PM70	S185	PG50	ST6	KS1	51080	7264	14918	UF31
up to 1 mismatch
F-primer	745351 745386	745144 745179	no match	no match	no match	no match	no match	no match	no match	no match	no match	no match	no match	no match	no match	no match
R-primer	745561 745595	745354 745388	no match	no match	no match	no match	no match	no match	no match	no match	no match	no match	no match	no match	no match	no match
Probe	745404 745454	745197 745247	no match	no match	no match	no match	no match	no match	no match	no match	no match	no match	no match	no match	no match	no match
up to 5 mismatches
F-primer	745351 745386	745144 745179	no match	no match	no match	no match	no match	no match	no match	no match	no match	no match	no match	no match	no match	no match
R-primer	745561 745595	745354 745388	no match	no match	no match	no match	no match	no match	no match	no match	no match	no match	no match	no match	no match	no match
Probe	745404 745454	745197 745247	no match	no match	no match	no match	no match	no match	no match	no match	no match	no match	no match	no match	no match	no match
up to 10 mismatches
F-primer	745351 745386	745144 745179	no match	no match	no match	no match	no match	1125582 1125617	no match	no match	no match	no match	no match	no match	no match	no match
R-primer	many matches	many matches	many matches	many matches	many matches	many matches	many matches	no match	1224217 1224251	many matches	342412 342446	many matches	many matches	58971 59005	many matches	many matches
Probe	745404 745454	745197 745247	no match	no match	no match	no match	no match	no match	no match	no match	no match	no match	no match	no match	no match	no match
