# Supplementary material for: Field-Applicable Recombinase Polymerase Amplification Assay for Rapid Detection of Mycoplasma capricolum subsp. capripneumoniae
Source: J Clin Microbiol. 2015 Aug 18;53(9):2810–5. doi: 10.1128/JCM.00623-15 (PMC4540935; doi:10.1128/JCM.00623-15)
Supplement: Supplemental material [file JCM.00623-15_zjm999094439sd3.xlsx]

## Sheet: DATASET S2
DATASET S2 Results of RPA runs on archived negative clinical control samples
Cultures to confirm the precence of Mycoplasma mycoides subsp. capri (Mmc) and Mycoplasma mycoides subsp. mycoides (Mmm) has been performed previosley as described in material and methods
n.a., not applicable
	Species	Member of the 'Mycoplasma mycoides cluster' cultivated	Pleural fluid	Lung tissue
			RPA	RPA
Sample ID
CL004	Goat	none	n.a.	neg.
CK032	Goat	Mmc	neg.	neg.
CK033	Goat	Mmc	n.a.	neg.
CK034	Goat	Mmc	n.a.	neg.
CK035	Goat	none	n.a.	neg.
CK040	Goat	Mmc	n.a.	neg.
CK041	Goat	Mmc	n.a.	neg.
CK043	Goat	Mmc	n.a.	neg.
CK046	Goat	Mmc	n.a.	neg.
CK047	Goat	none	n.a.	neg.
CK048	Goat	Mmc	n.a.	neg.
CK049	Goat	none	n.a.	neg.
CK051	Goat	Mmc	n.a.	neg.
CL001	Goat	none	n.a.	neg.
CL002	Goat	Mmc	n.a.	neg.
CL003	Goat	none	n.a.	neg.
BD099	Cattle	Mmm	neg.	n.a.
BD115	Cattle	Mmm	neg.	n.a.
